# Supplementary material for: P5CR1 protein expression and the effect of gene-silencing on lung adenocarcinoma
Source: PeerJ. 2019 May 14;7:e6934. doi: 10.7717/peerj.6934 (PMC6524628; doi:10.7717/peerj.6934)
Supplement: Supplemental Information 1 — Raw data of P5CR1 protein expression in lung adenocarcinoma vs. paracancerous tissue and the correlation with clinical variables; these data were applied in data analysis and preparation of Fig. 1 and Table 1. [file peerj-07-6934-s001.xlsx]

## Sheet: Sheet1
Sample number	Organization type	Dyeing intensity	positive rate	PYCR1 gene score	Age	Gender	Tissue part	Pathological grading
CA-1	cancer tissue	(—)	0	0	69	female	right lower lobe	IB
CA-2	cancer tissue	medium	0.15	2	60	female	left lower lobe	IB
CA-3	cancer tissue	medium	0.3	4	66	female	left lower lobe	IIIA
CA-4	cancer tissue	Low	0.1	1	70	male	left upper lobe	IA
CA-5	cancer tissue	medium	0.3	4	53	male	left upper lobe	IB
CA-6	cancer tissue	medium	0.3	4	51	male	right upper lobe	IIIA
CA-7	cancer tissue	medium	0.8	8	62	male	right upper lobe	IIIA
CA-8	cancer tissue	medium	0.1	2	42	female	right lower lobe	IB
CA-9	cancer tissue	medium	0.3	4	54	female	left upper lobe	IIB
CA-10	cancer tissue	medium	0.6	6	74	male	right upper lobe	IIIA
CA-11	cancer tissue	medium	0.8	8	53	female	right lower lobe	IIIB
CA-12	cancer tissue	Low	0.1	1	67	female	right lower lobe	IB
CA-13	cancer tissue	medium	0.4	4	79	male	left lower lobe	IIA
CA-14	cancer tissue	medium	0.1	2	64	male	right upper lobe	IB
CA-15	cancer tissue	medium	0.8	8	67	male	right lower lobe	IIB
CA-16	cancer tissue	medium	0.1	2	60	male	right upper lobe	IA
CA-17	cancer tissue	medium	0.3	4	56	male	left upper lobe	IIB
CA-18	cancer tissue	medium	0.1	2	48	female	right lower lobe	IB
CA-19	cancer tissue	medium	0.7	6	49	female	left lower lobe	IIB
CA-20	cancer tissue	medium	0.15	2	76	male	left lower lobe	IIA
CA-21	cancer tissue	medium	0.7	6	72	male	right upper lobe	IIIA
CA-22	cancer tissue	medium	0.1	2	65	female	right lower lobe	IB
CA-23	cancer tissue	Low	0.2	1	62	female	right upper lobe	IIIA
CA-24	cancer tissue	Low	0.4	2	68	male	right lower lobe	IIA
CA-25	cancer tissue	Low	0.5	2	63	male	right lower lobe	IIB
CA-26	cancer tissue	medium	0.3	4	57	female	left upper lobe	IIIA
CA-27	cancer tissue	medium	0.3	4	54	male	right upper lobe	IIIA
CA-28	cancer tissue	Low	0.1	1	68	male	left upper lobe	IB
N-1	Paracancerous tissue	medium	0.08	2
N-2	Paracancerous tissue	(—)	0	0
N-3	Paracancerous tissue	(—)	0	0
N-4	Paracancerous tissue	(—)	0	0
N-5	Paracancerous tissue	medium	0.05	2
N-6	Paracancerous tissue	(—)	0	0
N-7	Paracancerous tissue	(—)	0	0
N-8	Paracancerous tissue	(—)	0	0
N-9	Paracancerous tissue	medium	0.05	2
N-10	Paracancerous tissue	medium	0.1	2
N-11	Paracancerous tissue	medium	0.1	2
N-12	Paracancerous tissue	medium	0.1	2
N-13	Paracancerous tissue	medium	0.1	2
N-14	Paracancerous tissue	(—)	0	0
N-15	Paracancerous tissue	medium	0.1	2
N-16	Paracancerous tissue	(—)	0	0
N-17	Paracancerous tissue	(—)	0	0
N-18	Paracancerous tissue	medium	0.2	2
N-19	Paracancerous tissue	medium	0.05	2
N-20	Paracancerous tissue	(—)	0	0
N-21	Paracancerous tissue	(—)	0	0
N-22	Paracancerous tissue	(—)	0	0
N-23	Paracancerous tissue	(—)	0	0
N-24	Paracancerous tissue	(—)	0	0
N-25	Paracancerous tissue	(—)	0	0
N-26	Paracancerous tissue	(—)	0	0
N-27	Paracancerous tissue	(—)	0	0
