# Supplementary material for: P5CR1 protein expression and the effect of gene-silencing on lung adenocarcinoma
Source: PeerJ. 2019 May 14;7:e6934. doi: 10.7717/peerj.6934 (PMC6524628; doi:10.7717/peerj.6934)
Supplement: Supplemental Information 2 — Raw data of the construction of PYCR1-silenced lung adenocarcinoma cells; these data were applied in data analysis and preparation of Fig. 2. [file peerj-07-6934-s002.zip]

Archive with 24 entries (20 files):
- Silence efficiency/
- Silence efficiency/Gene expression richness of PYCR1 gene silencing in A549 cells.xlsm
- Silence efficiency/Gene expression richness of PYCR1 gene silencing in H1299 cells.xlsm
- Silence efficiency/WB.xlsx
- Transfection efficiency/
- Transfection efficiency/Picture of A549 cells after being transfected with lentivirus/
- Transfection efficiency/Picture of A549 cells after being transfected with lentivirus/A549-KD 100X B - ╕▒▒╛.jpg
- Transfection efficiency/Picture of A549 cells after being transfected with lentivirus/A549-KD 100X B.jpg
- Transfection efficiency/Picture of A549 cells after being transfected with lentivirus/A549-KD 100X G - ╕▒▒╛.jpg
- Transfection efficiency/Picture of A549 cells after being transfected with lentivirus/A549-KD 100X G.jpg
- Transfection efficiency/Picture of A549 cells after being transfected with lentivirus/A549-NC 100X B - ╕▒▒╛.jpg
- Transfection efficiency/Picture of A549 cells after being transfected with lentivirus/A549-NC 100X B.jpg
- Transfection efficiency/Picture of A549 cells after being transfected with lentivirus/A549-NC 100X G - ╕▒▒╛.jpg
- Transfection efficiency/Picture of A549 cells after being transfected with lentivirus/A549-NC 100X G.jpg
- Transfection efficiency/Picture of A549 cells after being transfected with lentivirus/CON 100X B.jpg
- Transfection efficiency/Picture of A549 cells after being transfected with lentivirus/CON 100X G.jpg
- Transfection efficiency/Picture of NCI-H1299 cells after being transfected with lentivirus/
- Transfection efficiency/Picture of NCI-H1299 cells after being transfected with lentivirus/CON 100X B.jpg
- Transfection efficiency/Picture of NCI-H1299 cells after being transfected with lentivirus/CON 100X G.jpg
- Transfection efficiency/Picture of NCI-H1299 cells after being transfected with lentivirus/H1299-KD 100X B.jpg
- Transfection efficiency/Picture of NCI-H1299 cells after being transfected with lentivirus/H1299-KD-100.jpg
- Transfection efficiency/Picture of NCI-H1299 cells after being transfected with lentivirus/H1299-NC 100X B.jpg
- Transfection efficiency/Picture of NCI-H1299 cells after being transfected with lentivirus/H1299-NC 100X G.jpg
- snRNA Sequencing result .docx
