# Supplementary material for: P5CR1 protein expression and the effect of gene-silencing on lung adenocarcinoma
Source: PeerJ. 2019 May 14;7:e6934. doi: 10.7717/peerj.6934 (PMC6524628; doi:10.7717/peerj.6934)
Supplement: Supplemental Information 2 — Raw data of the construction of PYCR1-silenced lung adenocarcinoma cells; these data were applied in data analysis and preparation of Fig. 2. [file peerj-07-6934-s002.zip › Silence efficiency/Gene expression richness of PYCR1 gene silencing in A549 cells.xlsm]

## Sheet: 数据处理
1. Raw data
	Include	Color	Pos	Name	Cp	Concentration	Standard	Status		Include	Color	Pos	Name	Tm1	Tm2	Status
	TRUE	255	A10	1	12.9		0			TRUE	255	A10	1	85.1
	TRUE	255	A11	1	12.81		0			TRUE	255	A11	1	85.11
	TRUE	255	A12	1	12.68		0			TRUE	255	A12	1	85.16
	TRUE	255	B10	2	13.01		0			TRUE	255	B10	2	85.03
	TRUE	255	B11	2	12.84		0			TRUE	255	B11	2	85.03
	TRUE	255	B12	2	12.83		0			TRUE	255	B12	2	85.05
	TRUE	255	C10	3	12.87		0			TRUE	255	C10	3	85
	TRUE	255	C11	3	12.76		0			TRUE	255	C11	3	84.99
	TRUE	255	C12	3	12.73		0			TRUE	255	C12	3	85.04
	TRUE	255	D10	4	12.68		0			TRUE	255	D10	4	84.98
	TRUE	255	D11	4	12.65		0			TRUE	255	D11	4	84.97
	TRUE	255	D12	4	12.58		0			TRUE	255	D12	4	84.98
	TRUE	255	A13	9	21.17		0			TRUE	255	A13	9	87.4
	TRUE	255	A14	9	21.47		0			TRUE	255	A14	9	87.4
	TRUE	255	A15	9	21.27		0			TRUE	255	A15	9	87.41
	TRUE	255	B13	10	21.08		0			TRUE	255	B13	10	87.25
	TRUE	255	B14	10	21.2		0			TRUE	255	B14	10	87.24
	TRUE	255	B15	10	21.27		0			TRUE	255	B15	10	87.29
	TRUE	255	C13	11	21.44		0			TRUE	255	C13	11	87.17
	TRUE	255	C14	11	21.21		0			TRUE	255	C14	11	87.19
	TRUE	255	C15	11	21.47		0			TRUE	255	C15	11	87.28
	TRUE	255	D13	12	23.27		0			TRUE	255	D13	12	87.13
	TRUE	255	D14	12	23.52		0			TRUE	255	D14	12	87.21
	TRUE	255	D15	12	23.54		0			TRUE	255	D15	12	87.23
2. Data analysis （2-∆∆Ct method ）
	Sample NO.	Group	Data analysis								复孔差异
			GAPDH	PYCR1	∆Ct	-∆∆Ct	2-∆∆Ct	Expressiveness	STDEV.	p value	Reference gene	Target gene	Knock down efficiency
	5215	CON	12.9	21.17	8.27	0.02	1.01396	0.866665	0.129003		0.22	0.3
			12.81	21.47	8.66	-0.37	0.773782
			12.68	21.27	8.59	-0.3	0.812252
	5216	NC	13.01	21.08	8.07	0.22	1.16473	1.00621	0.139671		0.18	0.19
			12.84	21.2	8.36	-0.07	0.952638
			12.83	21.27	8.44	-0.15	0.90125
	5217	KD1	12.87	21.44	8.57	-0.28	0.823591	0.816886	0.0816977	0.112657	0.14	0.26	0.183114
			12.76	21.21	8.45	-0.16	0.895025
			12.73	21.47	8.74	-0.45	0.732043
	5218	KD2	12.68	23.27	10.59	-2.3	0.203063	0.17581	0.0241374	0.000531065	0.1	0.27	0.82419
			12.65	23.52	10.87	-2.58	0.167241
			12.58	23.54	10.96	-2.67	0.157127
