# Supplementary material for: P5CR1 protein expression and the effect of gene-silencing on lung adenocarcinoma
Source: PeerJ. 2019 May 14;7:e6934. doi: 10.7717/peerj.6934 (PMC6524628; doi:10.7717/peerj.6934)
Supplement: Supplemental Information 2 — Raw data of the construction of PYCR1-silenced lung adenocarcinoma cells; these data were applied in data analysis and preparation of Fig. 2. [file peerj-07-6934-s002.zip › Silence efficiency/Gene expression richness of PYCR1 gene silencing in H1299 cells.xlsm]

## Sheet: 数据处理
1. Raw data
	Include	Color	Pos	Name	Cp	Concentration	Standard	Status		Include	Color	Pos	Name	Tm1	Tm2	Status
	TRUE	255	E10	5	12.29		0			TRUE	255	E10	5	84.96
	TRUE	255	E11	5	12.12		0			TRUE	255	E11	5	84.95
	TRUE	255	E12	5	12.1		0			TRUE	255	E12	5	84.96
	TRUE	255	F10	6	12.47		0			TRUE	255	F10	6	84.95
	TRUE	255	F11	6	12.22		0			TRUE	255	F11	6	84.95
	TRUE	255	F12	6	12.22		0			TRUE	255	F12	6	84.96
	TRUE	255	G10	7	12.48		0			TRUE	255	G10	7	84.97
	TRUE	255	G11	7	12.28		0			TRUE	255	G11	7	84.96
	TRUE	255	G12	7	12.23		0			TRUE	255	G12	7	84.98
	TRUE	255	H10	8	12.73		0			TRUE	255	H10	8	84.97
	TRUE	255	H11	8	12.6		0			TRUE	255	H11	8	84.97
	TRUE	255	H12	8	12.59		0			TRUE	255	H12	8	85.01
	TRUE	255	E13	13	21.45		0			TRUE	255	E13	13	87.1
	TRUE	255	E14	13	21.27		0			TRUE	255	E14	13	87.16
	TRUE	255	E15	13	21.5		0			TRUE	255	E15	13	87.2
	TRUE	255	F13	14	21.13		0			TRUE	255	F13	14	87.13
	TRUE	255	F14	14	21.18		0			TRUE	255	F14	14	87.17
	TRUE	255	F15	14	21.19		0			TRUE	255	F15	14	87.19
	TRUE	255	G13	15	21.67		0			TRUE	255	G13	15	87.14
	TRUE	255	G14	15	21.65		0			TRUE	255	G14	15	87.18
	TRUE	255	G15	15	21.73		0			TRUE	255	G15	15	87.2
	TRUE	255	H13	16	25.06		0			TRUE	255	H13	16	87.15
	TRUE	255	H14	16	25.25		0			TRUE	255	H14	16	87.17
	TRUE	255	H15	16	25.23		0			TRUE	255	H15	16	87.25
2. Data analysis （2-∆∆Ct method ）
	Sample NO.	Group	Data analysis								复孔差异
			GAPDH	PYCR1	∆Ct	-∆∆Ct	2-∆∆Ct	Expressiveness	STDEV.	p value	Reference gene	Target gene Target gene Target gene	Knock down efficiency
	5219	CON	12.29	21.45	9.16	-0.296667	0.814131	0.774429	0.0737247		0.19	0.23
			12.12	21.27	9.15	-0.286667	0.819794
			12.1	21.5	9.4	-0.536667	0.689362
	5220	NC	12.47	21.13	8.66	0.203333	1.15136	1.00509	0.126708		0.25	0.06
			12.22	21.18	8.96	-0.0966667	0.935191
			12.22	21.19	8.97	-0.106667	0.928731
	5221	KD1	12.48	21.67	9.19	-0.326667	0.797377	0.714807	0.0776718	0.0277072	0.25	0.08	0.285193
			12.28	21.65	9.37	-0.506667	0.703847
			12.23	21.73	9.5	-0.636667	0.643197
	5222	KD2	12.73	25.06	12.33	-3.46667	0.0904543	0.0786263	0.0102465	0.00591764	0.14	0.19	0.921374
			12.6	25.25	12.65	-3.78667	0.0724602
			12.59	25.23	12.64	-3.77667	0.0729642
