# Supplementary material for: P5CR1 protein expression and the effect of gene-silencing on lung adenocarcinoma
Source: PeerJ. 2019 May 14;7:e6934. doi: 10.7717/peerj.6934 (PMC6524628; doi:10.7717/peerj.6934)
Supplement: Supplemental Information 2 — Raw data of the construction of PYCR1-silenced lung adenocarcinoma cells; these data were applied in data analysis and preparation of Fig. 2. [file peerj-07-6934-s002.zip › Silence efficiency/WB.xlsx]

## Sheet: Sheet1
Wstern Blot / The Value of Gray Level Measurement
	A549		NCI-H1299			A549		NCI-H1299			A549		NCI-H1299
Lane	NC	KD	NC	KD		NC	KD	NC	KD		NC	KD	NC	KD
Density value (target gene)	138023	72205.1	103767	41145.8		132925	63815.1	118206	36118.8		129605	70961.1	103767	40975.8
Density value (internal parameter)	146667	164575	143930	145723		148097	170143	150729	151763		150643	164575	145222	148761
gray-scale value	0.94	0.44	0.72	0.28		0.9	0.38	0.78	0.24		0.86	0.43	0.71	0.28
	A549		NCI-H1299
	NC	KD	NC	KD
Average of gray-scale value	0.9	0.42	0.74	0.27
STDEV	0.04	0.03	0.04	0.02
