# Supplementary material for: P5CR1 protein expression and the effect of gene-silencing on lung adenocarcinoma
Source: PeerJ. 2019 May 14;7:e6934. doi: 10.7717/peerj.6934 (PMC6524628; doi:10.7717/peerj.6934)
Supplement: Supplemental Information 3 — Raw data on the effect of silencing PYCR1 gene on proliferation of lung adenocarcinoma cells; these data were applied in data analysis and preparation of Figs. 3A and 3B. [file peerj-07-6934-s003.zip]

Archive with 2 entries (2 files):
- NCI-H1299 cell proliferation.xlsx
- A54 cell proliferation.xlsx
