# Supplementary material for: P5CR1 protein expression and the effect of gene-silencing on lung adenocarcinoma
Source: PeerJ. 2019 May 14;7:e6934. doi: 10.7717/peerj.6934 (PMC6524628; doi:10.7717/peerj.6934)
Supplement: Supplemental Information 3 — Raw data on the effect of silencing PYCR1 gene on proliferation of lung adenocarcinoma cells; these data were applied in data analysis and preparation of Figs. 3A and 3B. [file peerj-07-6934-s003.zip › NCI-H1299 cell proliferation.xlsx]

## Sheet: 实验数据
CCK8 OD450 value and OD450/fold（OD450/fold is the OD450 multiple of day1-day5 relative to Day1 in each experimental group, indicating the multiplication multiple of each day. ）
	Time(day)	CON					NC					KD
OD450	1	0.5494	0.5637	0.5402	0.5446	0.566	0.4511	0.4556	0.4518	0.4568	0.458	0.5344	0.5358	0.5218	0.5396	0.5376
	2	0.9722	0.9222	0.9929	0.973	0.9336	0.7622	0.7648	0.76	0.7594	0.7572	0.8086	0.8025	0.8078	0.8065	0.8072
	3	1.536	1.5302	1.5255	1.5303	1.5446	1.2072	1.216	1.2212	1.2271	1.2268	1.1148	1.1215	1.1278	1.1232	1.1123
	4	2.2499	2.253	2.2236	2.2229	2.2159	1.8471	1.8502	1.852	1.8435	1.8525	1.1944	1.1084	1.1958	1.1085	1.1394
	5	3.2964	3.2951	3.2134	3.2616	3.2681	2.6327	2.6344	2.654	2.6978	2.6591	1.1464	1.1497	1.1201	1.1422	1.1383
	Time(day)	CON					NC					KD
OD450/fold	1	0.993885	1.01975	0.977242	0.985202	1.02392	0.99217	1.00207	0.99371	1.00471	1.00735	1.00105	1.00367	0.977446	1.01079	1.00704
	2	1.75875	1.66829	1.79619	1.76019	1.68892	1.67642	1.68214	1.67158	1.67026	1.66542	1.51469	1.50326	1.51319	1.51075	1.51206
	3	2.77868	2.76819	2.75969	2.76837	2.79424	2.65517	2.67453	2.68596	2.69894	2.69828	2.08827	2.10082	2.11262	2.104	2.08358
	4	4.07015	4.07576	4.02258	4.02131	4.00865	4.0626	4.06941	4.07337	4.05468	4.07447	2.23737	2.07628	2.24	2.07647	2.13435
	5	5.96331	5.96096	5.81316	5.90036	5.91212	5.79048	5.79422	5.83733	5.93366	5.84855	2.14746	2.15364	2.09819	2.13959	2.13229
CCK8 OD450 value and OD450/fold Mean and standard deviation（Table 1 is OD450 data statistics and table 2 is OD450/fold data statistics.）
table1	time(day)	CON	NC	KD
AVERAGE	1	0.55278	0.45466	0.53384
	2	0.95878	0.76072	0.80652
	3	1.53332	1.21966	1.11992
	4	2.23306	1.84906	1.1493
	5	3.26692	2.6556	1.13934
STDEV	1	0.0115175	0.00306073	0.00700772
	2	0.0296589	0.00289344	0.00237632
	3	0.0073217	0.00832695	0.0063172
	4	0.0170908	0.00375939	0.0436798
	5	0.0337538	0.026313	0.0115825
table2	time(day)	CON	NC	KD
AVERAGE	1	1	1	1
	2	1.73447	1.67316	1.51079
	3	2.77383	2.68258	2.09786
	4	4.03969	4.06691	2.15289
	5	5.90998	5.84085	2.13423
STDEV	1	0.0208355	0.0067319	0.013127
	2	0.0536542	0.00636395	0.00445137
	3	0.0132452	0.0183147	0.0118335
	4	0.0309178	0.00826857	0.0818219
	5	0.0610618	0.057874	0.0216965
