# Supplementary material for: P5CR1 protein expression and the effect of gene-silencing on lung adenocarcinoma
Source: PeerJ. 2019 May 14;7:e6934. doi: 10.7717/peerj.6934 (PMC6524628; doi:10.7717/peerj.6934)
Supplement: Supplemental Information 3 — Raw data on the effect of silencing PYCR1 gene on proliferation of lung adenocarcinoma cells; these data were applied in data analysis and preparation of Figs. 3A and 3B. [file peerj-07-6934-s003.zip › A54 cell proliferation.xlsx]

## Sheet: 实验数据
CCK8 OD450 value and OD450/fold（OD450/fold is the OD450 multiple of day1-day5 relative to Day1 in each experimental group, indicating the multiplication multiple of each day. ）
	Time(day)	CON					NC					KD
OD450	1	0.6189	0.6142	0.6017	0.6037	0.6038	0.6544	0.6523	0.6512	0.6696	0.6661	0.7129	0.7149	0.7127	0.6999	0.7181
	2	1.2519	1.2572	1.2429	1.2457	1.2598	1.2945	1.2767	1.2645	1.2777	1.2899	1.1903	1.1861	1.1916	1.1821	1.1857
	3	2.1976	2.2	2.1984	2.1967	2.1971	2.1715	2.1825	2.177	2.1759	2.1712	1.7931	1.7938	1.797	1.7855	1.7961
	4	2.9841	2.9853	2.9816	2.9995	2.9855	2.8859	2.8724	2.8746	2.8744	2.8746	1.7839	1.7834	1.7915	1.7806	1.7878
	5	3.9374	3.9669	3.9467	3.886	3.973	3.7918	3.8034	3.7924	3.7999	3.7909	1.708	1.7053	1.7086	1.6964	1.6932
	Time(day)	CON					NC					KD2
OD450/fold	1	1.01716	1.00943	0.98889	0.992177	0.992341	0.993442	0.990254	0.988584	1.01652	1.0112	1.00169	1.0045	1.00141	0.98342	1.00899
	2	2.05749	2.0662	2.0427	2.0473	2.07047	1.96517	1.93815	1.91963	1.93967	1.95819	1.67247	1.66657	1.6743	1.66095	1.66601
	3	3.61174	3.61569	3.61306	3.61026	3.61092	3.29654	3.31324	3.30489	3.30322	3.29609	2.51946	2.52044	2.52494	2.50878	2.52368
	4	4.90435	4.90632	4.90024	4.92966	4.90665	4.38107	4.36058	4.36392	4.36361	4.36392	2.50653	2.50583	2.51721	2.5019	2.51201
	5	6.47109	6.51957	6.48638	6.38662	6.5296	5.75632	5.77393	5.75723	5.76861	5.75495	2.39989	2.39609	2.40073	2.38359	2.37909
CCK8 OD450 value and OD450/fold Mean and standard deviation（Table 1 is OD450 data statistics and table 2 is OD450/fold data statistics.）
table1	time(day)	CON	NC	KD
AVERAGE	1	0.60846	0.65872	0.7117
	2	1.2515	1.28066	1.18716
	3	2.19796	2.17562	1.7931
	4	2.9872	2.87638	1.78544
	5	3.942	3.79568	1.7023
STDEV	1	0.00761597	0.00850393	0.00694408
	2	0.00723086	0.0118586	0.00382205
	3	0.00130498	0.00463218	0.00454046
	4	0.00704909	0.00540204	0.00425006
	5	0.0344973	0.00561399	0.00704983
table2	time(day)	CON	NC	KD
AVERAGE	1	1	1	1
	2	2.05683	1.94416	1.66806
	3	3.61233	3.3028	2.51946
	4	4.90944	4.36662	2.5087
	5	6.47865	5.76221	2.39188
STDEV	1	0.0125168	0.0129098	0.00975703
	2	0.0118839	0.0180026	0.00537031
	3	0.00214473	0.00703209	0.00637974
	4	0.0115851	0.00820081	0.0059717
	5	0.0566961	0.00852257	0.00990561
