# Supplementary material for: P5CR1 protein expression and the effect of gene-silencing on lung adenocarcinoma
Source: PeerJ. 2019 May 14;7:e6934. doi: 10.7717/peerj.6934 (PMC6524628; doi:10.7717/peerj.6934)
Supplement: Supplemental Information 4 — Raw data on the Effect of silencing PYCR1 gene on migration of lung adenocarcinoma cells; these data were applied in data analysis and preparation of Figs. 3C and 3D. [file peerj-07-6934-s004.zip › NCI-H1299 cell migration.xlsx]

## Sheet: 实验数据
The width of the scratch area. Time represents the time point of observation after the cell scratches in the 96-well plate were taken.
Time	CON					NC					KD
0H	27.56	27.59	27.38	28.31	26.92	24.88	26.2	23.96	24.28	22.32	25.2	24.92	26.27	23.6	25.38
8H	22.25	20.64	22.03	21.35	21.66	19.32	19.71	18.65	18.32	18.68	20.46	19.54	21.28	22.32	20.39
24H	2.6	5.06	5.2	4.8	6.2	6.06	4.35	3.21	3.03	1.75	7.81	8.66	5.95	8.48	4.81
Calculate the migration distance (the difference between the different observation time points and the "0 hour" scratch area width value)
Time	CON					NC					KD
0H	0	0	0	0	0	0	0	0	0	0	0	0	0	0	0
8H	5.31	6.95	5.35	6.96	5.26	5.56	6.49	5.31	5.96	3.64	4.74	5.38	4.99	1.28	4.99
24H	24.96	22.53	22.18	23.51	20.72	18.82	21.85	20.75	21.25	20.57	17.39	16.26	20.32	15.12	20.57
Calculate the mobility (the ratio of the migration distance between different photographing observation points and the width value of the "0 hour" scratch area
Time	CON					NC					KD
0H	0	0	0	0	0	0	0	0	0	0	0	0	0	0	0
8H	0.19	0.25	0.2	0.25	0.2	0.22	0.25	0.22	0.25	0.16	0.19	0.22	0.19	0.05	0.2
24H	0.91	0.82	0.81	0.83	0.77	0.76	0.83	0.87	0.88	0.92	0.69	0.65	0.77	0.64	0.81
Calculating mean and standard deviation of mobility
	Time	CON	NC	KD
Average mobility	8H	0.22	0.22	0.17
	24H	0.83	0.85	0.71
STDEV	8H	0.03	0.04	0.07
	24H	0.05	0.06	0.07
