# Supplementary material for: P5CR1 protein expression and the effect of gene-silencing on lung adenocarcinoma
Source: PeerJ. 2019 May 14;7:e6934. doi: 10.7717/peerj.6934 (PMC6524628; doi:10.7717/peerj.6934)
Supplement: Supplemental Information 5 — Raw data on the effect of silencing PYCR1 gene on invasion of lung adenocarcinoma cells; these data were applied in data analysis and preparation of Figs. 4A–4C. [file peerj-07-6934-s005.zip]

Archive with 2 entries (2 files):
- Invasion of NCI-H1299 cells.xlsx
- Invasion of A549 cells.xlsx
