# Supplementary material for: P5CR1 protein expression and the effect of gene-silencing on lung adenocarcinoma
Source: PeerJ. 2019 May 14;7:e6934. doi: 10.7717/peerj.6934 (PMC6524628; doi:10.7717/peerj.6934)
Supplement: Supplemental Information 5 — Raw data on the effect of silencing PYCR1 gene on invasion of lung adenocarcinoma cells; these data were applied in data analysis and preparation of Figs. 4A–4C. [file peerj-07-6934-s005.zip › Invasion of NCI-H1299 cells.xlsx]

## Sheet: Transwell实验数据 
	Transwell Chamber: Micrograph: 200X Vision; Cell Count
	200X Vision cell count	CON			NC			KD
		hole1	hole2	hole3	hole1	hole2	hole3	hole1	hole2	hole3
	field 1	213	221	220	214	204	209	165	139	152
	field 2	224	209	197	205	216	216	172	165	138
	field 3	209	218	219	209	214	196	158	168	136
	field 4	218	211	213	211	212	214	156	156	173
	field 5	225	219	228	204	211	217	146	145	142
	field 6	214	228	209	209	213	213	153	141	168
	field 7	226	231	217	206	216	219	162	178	156
	field 8	219	210	214	205	218	216	173	175	165
	field 9	209	213	221	212	213	215	149	153	180
	Migratory cells per field	217	218	215	208.333	213	212.778	159.333	157.778	156.667
	Average	217			211.37			157.926
	Stdev.	1.53			2.6325			1.33949
