# Supplementary material for: P5CR1 protein expression and the effect of gene-silencing on lung adenocarcinoma
Source: PeerJ. 2019 May 14;7:e6934. doi: 10.7717/peerj.6934 (PMC6524628; doi:10.7717/peerj.6934)
Supplement: Supplemental Information 5 — Raw data on the effect of silencing PYCR1 gene on invasion of lung adenocarcinoma cells; these data were applied in data analysis and preparation of Figs. 4A–4C. [file peerj-07-6934-s005.zip › Invasion of A549 cells.xlsx]

## Sheet: Transwell实验数据 
	Transwell Chamber: Micrograph: 200X Vision; Cell Count
	200X Vision cell count	CON			NC			KD
		hole1	hole2	hole3	hole1	hole2	hole3	hole1	hole2	hole3
	field 1	70	85	87	69	92	90	38	36	42
	field 2	79	88	83	83	73	86	42	45	45
	field 3	87	88	93	93	79	95	36	42	49
	field 4	83	79	79	96	62	88	37	32	40
	field 5	92	84	80	93	76	63	45	39	38
	field 6	78	91	89	82	77	60	39	39	46
	field 7	79	74	75	75	85	79	44	48	32
	field 8	86	81	83	73	82	82	55	41	34
	field 9	88	87	79	77	74	83	51	30	31
	Migratory cells per field	82	84	83	82.3333	77.7778	80.6667	43	39.1111	39.6667
	Average	83			80.2593			40.5926
	Stdev.	1			2.30494			2.1033
