# Supplementary material for: P5CR1 protein expression and the effect of gene-silencing on lung adenocarcinoma
Source: PeerJ. 2019 May 14;7:e6934. doi: 10.7717/peerj.6934 (PMC6524628; doi:10.7717/peerj.6934)
Supplement: Supplemental Information 6 — Raw data on the effect of PYCR1-silencing on cisplatin sensitivity of lung adenocarcinoma cells; these data were applied in data analysis and preparation of Figs. 4D and 4E. [file peerj-07-6934-s006.zip]

Archive with 2 entries (2 files):
- Sensitivity of NCI-H1299 cells to cisplatin  .xlsx
- Sensitivity of A549 cells to cisplatin .xlsx
