# Supplementary material for: P5CR1 protein expression and the effect of gene-silencing on lung adenocarcinoma
Source: PeerJ. 2019 May 14;7:e6934. doi: 10.7717/peerj.6934 (PMC6524628; doi:10.7717/peerj.6934)
Supplement: Supplemental Information 6 — Raw data on the effect of PYCR1-silencing on cisplatin sensitivity of lung adenocarcinoma cells; these data were applied in data analysis and preparation of Figs. 4D and 4E. [file peerj-07-6934-s006.zip › Sensitivity of A549 cells to cisplatin .xlsx]

## Sheet: Sheet1
1. CCK8: OD450 value
Drug concentration (mg/L)	OD450-CON			OD450mean-CON	OD450-NC			OD450mean-NC	OD450-KD			OD450mean-KD
0	1.614	1.597	1.588	1.6	1.529	1.533	1.518	1.527	1.484	1.509	1.5	1.498
1	1.539	1.536	1.531	1.535	1.463	1.455	1.45	1.456	1.285	1.319	1.3	1.302
2	1.478	1.47	1.469	1.472	1.391	1.402	1.385	1.393	1.183	1.175	1.165	1.175
4	1.354	1.365	1.346	1.355	1.277	1.287	1.278	1.281	0.932	0.979	0.941	0.951
6	1.157	1.146	1.15	1.151	1.148	1.162	1.171	1.16	0.621	0.629	0.622	0.624
8	1	1.018	1.003	1.007	0.906	0.927	0.915	0.916	0.417	0.415	0.414	0.415
10	0.875	0.862	0.854	0.864	0.791	0.799	0.776	0.789	0.365	0.383	0.393	0.38
16	0.816	0.811	0.829	0.819	0.728	0.712	0.731	0.724	0.342	0.358	0.337	0.346
2. Inhibition rate of drugs
Drug concentration (mg/L)	OD450/inhibition (%)-CON			OD450/inhibition (%)mean-CON	OD450/inhibition (%)-NC			OD450/inhibition (%) mean-NC	OD450/inhibition (%)-KD			OD450/inhibition (%) mean-KD
1	3.8	4	4.3	4	4.2	4.7	5.1	4.7	14.2	11.9	13.2	13.1
2	7.6	8.1	8.2	8	8.9	8.2	9.3	8.8	21	21.5	22.2	21.6
4	15.4	14.7	15.9	15.3	16.4	15.7	16.3	16.1	37.8	34.6	37.2	36.5
6	27.7	28.4	28.1	28.1	24.8	23.9	23.3	24	58.5	58	58.5	58.3
8	37.5	36.4	37.3	37.1	40.7	39.6	40.1	40.1	72.2	72.3	72.4	72.3
10	45.3	46.1	46.6	46	48.2	47.7	49.2	48.4	75.7	74.4	73.8	74.6
16	49	49.3	48.2	48.8	52.3	53.4	52.1	52.6	77.2	76.1	77.5	76.9
